# Supplementary material for: Causal Effect and Personalization of Intraoperative Hypotension Burden on Postoperative Acute Kidney Injury: A Doubly Robust Analysis of the VitalDB Cohort
Source: J Pers Med. 2026 Jul 10;16(7):371. doi: 10.3390/jpm16070371 (PMC13413355; doi:10.3390/jpm16070371)
Supplement: Supplementary file 1 [file jpm-16-00371-s001.zip]

Archive with 1 entries (1 files):
- jpm-4401379-supplementary.pdf
